# Supplementary material for: Functional Characterization of Lysophospholipids by Proteomic and Lipidomic Analysis of Fibroblast-like Synoviocytes
Source: Cells. 2023 Jun 29;12(13):1743. doi: 10.3390/cells12131743 (PMC10340184; doi:10.3390/cells12131743)
Supplement: Supplementary file 1 [file cells-12-01743-s001.zip]

Archive with 1 entries (1 files):
- cells-2456618-supplementary.pdf
